# Supplementary material for: Association of autoimmune diseases with the occurrence of osteoarthritis: a gene expression and Mendelian randomization study
Source: Front Med (Lausanne). 2024 Sep 5;11:1435312. doi: 10.3389/fmed.2024.1435312 (PMC11412204; doi:10.3389/fmed.2024.1435312)
Supplement: Supplementary file 2 [file Table_2.xlsx]

## Sheet: Sheet1
Exposure from MRC-IEU database
Exposure	First Author (Year)	Sample Size	N Cases	N Controls	Ethnicity	Outcome Units	MRC-IEU id:
Systemic lupus erythematosus	Bentham J (2015)	14267	5201	9066	European	logOR	ebi-a-GCST003156
Rheumatoid arthritis	Ha E (2020)	58284	14361	43923	European	logOR	ebi-a-GCST90013534
Crohn's disease	Liu JZ (2015)	20883	5956	14927	European	logOR	ebi-a-GCST003044
Ulcerative colitis	Liu JZ (2015)	27432	6968	20464	European	logOR	ebi-a-GCST003045
Type 1 diabetes	Onengut-Gumuscu S (2015)	29652	6683	12173	European	logOR	ebi-a-GCST010681
Celiac disease	Trynka G (2011)	23649	11812	229	European	logOR	ebi-a-GCST005523
Psoriasis	Tsoi LC (2012)	33394	10588	22806	European	logOR	ebi-a-GCST005527
Ankylosing spondylitis	Cortes A (2018)	22755	10417	12338	European	logOR	ebi-a-GCST005529
Multiple sclerosis	Beecham AH (2013)	38589	14498	24091	European	logOR	ebi-a-GCST005531
Primary biliary cholangitis (PBC)	Cordell HJ (2015)	13239	2764	10475	European	logOR	ebi-a-GCST003129
primary sclerosing cholangitis		14890	2871	12019	European	logOR	ieu-a-1112
Exposure from FinnGen Consortium database (Release 10)
Exposure	First Author (Year)	Sample Size	N Cases	N Controls	Ethnicity	Outcome Units	FINNGEN ID
Systemic lupus erythematosus	pre-publication	282150	1023	281127	European	\	SLE_FG
Rheumatoid arthritis	pre-publication	253417	12555	240862	European	\	M13_RHEUMA
Crohn's disease	pre-publication	361934	2007	359927	European	\	CHRONNAS
Ulcerative colitis	pre-publication	364454	4527	359927	European	\	ULCERNAS
Type 1 diabetes	pre-publication	317340	8967	308373	European	\	T1D_WIDE
Celiac disease	pre-publication	364745	3690	361055	European	\	K11_COELIAC
Psoriasis	pre-publication	373338	9267	364071	European	\	L12_PSORIASIS
Ankylosing spondylitis	pre-publication	273824	2860	270964	European	\	M13_ANKYLOSPON
Multiple sclerosis	pre-publication	376169	2182	373987	European	\	G6_MS
Primary biliary cholangitis (PBC)	pre-publication	281684	557	281127	European	\	CHIRBIL_PRIM
primary sclerosing cholangitis		363484	1843	361641	European	\	CHOLANGI
Outcome from FinnGen Consortium database (Release 10)
Outcome	First Author (Year)	Sample Size	N Cases	N Controls	Ethnicity	Outcome Units	FINNGEN ID
Spondyloarthritis	pre-publication	379611	6991	372620	European	\	SPONDYLOARTHRITIS
Mediatiors from MRI-IEU database
Exposure	First Author (Year)	Sample Size	N Cases	N Controls	Ethnicity	Category	MRC-IEU id:
IgA levels	Scepanovic P (2018)	1000	10588	22806	European	Continuous	ebi-a-GCST006360
IgM levels	Scepanovic P (2018)	1000	10417	12338	European	Continuous	ebi-a-GCST006359
IgE levels	Scepanovic P (2018)	1000	14498	24091	European	Continuous	ebi-a-GCST006358
IgG levels	Scepanovic P (2018)	1000	2764	10475	European	Continuous	ebi-a-GCST006357
IL-1α	Suhre K (2019)	3080	1000	2080	European	Continuous	prot-c-4851_25_1
IL-6	Suhre K (2019)	3080	1000	2080	European	Continuous	prot-c-4673_13_2
IL-12	Suhre K (2019)	3080	1000	2080	European	Continuous	prot-c-2455_17_4
IL-4	Suhre K (2019)	3080	1000	2080	European	Continuous	prot-c-2906_55_3
IL-10	Suhre K (2019)	3080	1000	2080	European	Continuous	prot-c-2773_50_2
IL-13	Suhre K (2019)	3080	1000	2080	European	Continuous	prot-c-3072_4_2
TGF-β1	Suhre K (2019)	3080	1000	2080	European	Continuous	prot-c-2333_72_1
TGF-β2	Suhre K (2019)	3080	1000	2080	European	Continuous	prot-c-4156_74_1
TGF-β3	Suhre K (2019)	3080	1000	2080	European	Continuous	prot-c-3520_58_1
TNF-α	Suhre K (2019)	3080	1000	2080	European	Continuous	prot-c-3722_49_2
IFN-γ	Suhre K (2019)	3080	1000	2080	European	Continuous	prot-c-2989_17_2
GEO dadtabase
Disease	GEO id	Sample Size	N Cases	N Controls
Spondyloarthritis	GSE58667	15	11	4
Ankylosing spondylitis	GSE41038	6	2	4
Rheumatoid arthritis	GSE55235	20	10	10
Crohn's disease	GSE95095	60	48	12
Ulcerative colitis	GSE48958	21	13	8
Celiac disease	GSE112102	24	12	12
